# Supplementary material for: Alternate oscillations of Martian hydrogen and oxygen upper atmospheres during a major dust storm
Source: Nat Commun. 2022 Nov 3;13:6609. doi: 10.1038/s41467-022-34224-6 (PMC9633821; doi:10.1038/s41467-022-34224-6)
Supplement: Supplementary file 3 — Supplementary Data 1 [file 41467_2022_34224_MOESM3_ESM.csv]

time	time_error_minus (seconds)	time_error_plus (seconds)	Ly-beta brightness (R)	Ly-beta brightness error (R)	OI 1304 brightness (R)	OI 1304 brightness error (R)	OI 1356 brightness (R)	OI 1356 brightness error (R)
2016-08-31 13:28:55.307692	30800	27699	90.30126094303414	11.9630083052803	795.0798517299047	28.468829514380293	116.22006595350331	21.009089090113974
2016-09-02 13:09:18.451613	30541	28078	129.35777273947434	13.349089625033896	830.8931989785667	29.092650656520387	64.10005520139973	19.770191196320226
2016-09-04 13:40:15.907563	33108	25391	123.4215969203725	13.72834267840974	889.602785076331	30.852210615302585	144.70825744535006	21.97325196465158
2016-09-06 16:29:55.000000	11835	14505	71.53644665803814	17.295292056927764	823.1059281579493	41.79071787711564	122.70321571553609	29.035546667074176
2016-09-08 13:04:12.150000	47356	26057	142.37512619915088	15.966615129220726	793.5042626762579	30.660201261109844	84.66975092270522	22.201978300665406
2016-09-10 11:29:56.921739	42470	30993	171.63656574634624	19.27837693400278	814.6889420342076	32.90336186359925	51.964410650718236	22.200556944717245
2016-09-12 11:27:11.294118	43067	30384	127.98006253674048	19.831963543406633	828.3961739475751	33.46646746840749	49.17606338473357	24.747186978940547
2016-09-14 10:40:09.000000	41009	32444	146.14728584640423	20.80826658758066	918.6291522021845	37.556027168811546	104.24104112170525	30.071524113716787
2016-09-16 12:17:32.461539	47577	38549	213.45986252995382	19.67412948886503	827.6854551104202	37.282433453648565	65.34943324007428	25.18877708743453
2016-09-18 12:01:53.000000	37860	32280	172.08995576082683	18.420772839429052	878.8574398167033	36.85381144309973	80.41349090380413	26.429379837112677
2016-09-20 11:48:31.818182	38016	38723	161.26819158343278	20.828662902250958	968.2788068175113	39.92384256700343	150.27749946923834	26.05166307492151
2016-09-22 10:39:29.879121	34900	41899	198.45372819521083	20.545493329631604	810.4828897050583	37.987483734496735	130.16077917514306	26.501452130618357
2016-09-24 12:25:32.255319	44873	41337	229.88308160722792	18.88277346806137	867.7655560744972	33.8640695871945	131.61145335865623	27.02179403166037
2016-09-26 12:47:24.018692	46934	39245	230.1276591268859	22.76974169015327	909.6529546468555	40.818897433582784	127.54989662249106	33.28550227700996
2016-09-30 13:58:19.263158	50029	33550	211.99388129687642	23.41182552291269	901.8029088326929	44.842447433444754	116.41967604190633	37.651336984845365
